# Supplementary material for: Evaluation of a Novel MALDI Biotyper Algorithm to Distinguish Mycobacterium intracellulare From Mycobacterium chimaera
Source: Front Microbiol. 2018 Dec 18;9:3140. doi: 10.3389/fmicb.2018.03140 (PMC6305299; doi:10.3389/fmicb.2018.03140)
Supplement: Supplementary file 1 [file Data_Sheet_1.xlsx]

## Sheet: Sheet2
Supplementary Table S1 Average Nucleotide Identities (% ANI) for all isolates subjected to whole genome sequencing, highest values in bold. Top row: names of reference genomes; second row: species of reference genomes. MAB, M. abscessus subsp. abscessus; MAV, M. avium subsp. hominissuis; MBOL, M. abscessus subsp. bolletii; MCHE, M. chelonae; MCHIM, M. chimaera; MINT, M. intracellulare; MMAS, M. a…
	ATCC19977	H87	BD	ATCC19237	CDC2015-22-71	DSM44623	ATCC13950	BRAPA42
	MAB	MAV	MBOL	MCHE	MCHIM	MCHIM	MINT	MMAS
NTM-006	71.42	85.88	71.56	71.68	96.63	96.82	98.44	71.53
NTM-019	71.54	86.7	71.38	71.53	97.13	97.23	97.98	71.48
NTM-035	71.49	85.86	71.43	71.54	97.18	97.36	98.	71.48
NTM-054	71.37	85.93	71.45	71.52	97.37	97.39	97.44	71.43
NTM-105	71.56	85.86	71.45	71.58	97.26	97.38	97.57	71.49
NTM-107	71.54	86.8	71.39	71.53	97.12	97.22	97.98	71.46
NTM-168	71.42	85.89	71.59	71.71	96.55	96.8	98.8	71.52
NTM-178	71.55	86.5	71.38	71.53	97.6	97.16	97.91	71.48
NTM-203	71.48	85.74	71.54	71.6	97.38	97.57	97.71	71.58
NTM-204	71.46	85.72	71.52	71.58	97.4	97.57	97.72	71.57
NTM-206	71.54	86.9	71.39	71.54	97.14	97.24	97.98	71.48
NTM-208	71.45	85.81	71.51	71.57	97.37	97.54	97.72	71.57
NTM-223	71.43	85.66	71.44	71.57	97.18	97.34	97.26	71.5
NTM-224	71.57	86.67	71.46	71.53	97.35	97.27	97.41	71.46
NTM-230	71.41	86.42	71.44	71.61	99.27	99.3	97.18	71.48
NTM-232	71.55	86.4	71.38	71.52	97.5	97.16	97.93	71.48
